# Supplementary material for: The health system barriers to a healthy diet in Iran
Source: PLoS One. 2023 Jan 26;18(1):e0278280. doi: 10.1371/journal.pone.0278280 (PMC9879474; doi:10.1371/journal.pone.0278280)
Supplement: S1 Dataset — (XLSX) [file pone.0278280.s002.xlsx]

## Sheet: Sheet1
Theme	Category	Quotes
Cultural factors	Inadequate structure of traditional medicine People’s desire for traditional foods	“Advertisements show that sea salt does not have side efects of industrial salt, while industrial salt is hygienic and has iodine.” (PMN9)
		For example, some people express that our religious leaders recommended eating salt ‎before and after the meal, which confuses the amount and the type of salt used‏.‏‎ ‎Moreover people use more sea salts instead of iodized salt‏."‏‎ (PMN2)‎
		‎“Unfortunately, many people prefer traditional foods, believing that they are ‎healthier. One of the social problems is that people dislike low-salt cheese because it is ‎not compatible with their taste.” (PMN9)‎
Individual factors	Low health literacy	"Students’ health literacy is very low. Media, universities and schools should promote health literacy.” (HEN18)
		‎ “Our taste is based on a model, and our parents do not spend much time learning, ‎don’t have information, and are not interested in appropriate learning properly. ‎Therefore, the baby’s taste will form wrong. For example, when a mother starts ‎providing supplementary food for her child at the age of six months, she tastes ‎herself, which means she is forming the baby’s taste similar to her tast…
Commercial factors	The global trend of nutritional transition and its impact on Iranian society	“It’s a global trend. Many people in the world eat hamburgers and pizzas. It highly exposes the kids to these ingredients.” (PMN2)
		‏ “‏Unfortunately, restaurants do not pay attention to this variety of food because it is ‎not profitable for them. When people go to the restaurant, they expect to eat foods ‎not available at home. Therefore, tourists’ reports of our country are based on ‎restaurant foods. “(PMN12)‎
Social factors	The progressive decline of people’s trust in NGOs	"We are still young in terms of the partnership, even though it has been over 100 years and people’s trust has been ruined somehow.” (HEN11)
		Regarding NGOs in Iran, our overall social capital is low in society. Social capital has ‎different levels. Our social capital is also disrupted at the first level. We also have ‎problems at the family level.” (PMN10)
		‎“In general, since social capital in Iran has decreased, people do not somehow trust ‎the governmental agencies.” (PMN16)‎
		‎ “Most of those who come to us for NGOs are related to treatment. They aim to help ‎patients more. There are very few NGOs in the field of nutrition.” (PMN20)‎
Media factors	Inappropriate media managemen	"Social networks have grown much faster than the cultural standards of their usage. Te culture of using social networks is very low in the country. Te media and flm industry can be very efective." (HEN25)
		‎‎“How do we want to convey information to people? How popular is the IRIB (Islamic ‎Republic of Iran Broadcasting)? Nowadays, more and more people are watching ‎foreign channels.” (HEN18)‎
Economical factors	The adverse impact of sanctions on people’s choice in diet	"Nutrition highly depends on the economy. Implementation of related policies requires economic stability. The US withdrawal from JCPOA and imposing sanctions has made the implementation of some nutrition policies a little difficult.” (Policy maker 2)
	Inadequate income	"The most critical challenge is the price. When people's economic situation deteriorates, the first things they eliminate are milk, fruit, and vegetables. "(Policy maker 2)
		‎ “When our government does not give salaries based on the minimum necessities, it ‎causes many problems. For example, if a worker with a family of four wants to eat ‎healthy foods, he has to use up half of his revenue, whereas diet is 25% of the basket ‎of goods. Housing is highly important, so the family has to spend less on food. The ‎government must modify the salary system so that people can…
		‎“Nowadays, the status of the country is specific. We are under heavy sanctions by the U.S. ‎and in the economic war. The troubles like obesity will rise in the next generation.” (Policy ‎maker 9)‎
	Inappropriate media advertisement	“There is a law for all advertisements, but it is not enforced. The IRIB expressed that harmful products pay very well, and we need to compensate for our expenditures. If MoHME pays more money, we will advertise healthy products.”(Faculty member 4)
		‎ “Its instruction is not enforced for several reasons. One reason is that some ‎companies rent the billboards and they need to compensate for their costs and ‎unhealthy products payment is tempting.” (Municipality expert 20) ‎
		‎"The economy is sick, and the media is working for survival. As a result, the University ‎Entrance Exam and harmful products take priority because they pay more for ‎advertising."(Health expert 6)‎
	Undesirable subsidy system	“In the Targeted Subsidies Law, one goal is to improve the nutritional pattern and access to a healthy diet. But the targets of this plan was deflected and the consumption pattern did not change.” (Health expert 13)
		‎“Another problem is the wrong subsidy system. It seems that subsidies are applied to ‎meet government goals and generate revenue.”(Health expert 15)‎
		‎“Considering policies to increase access (both physical and economic access) to ‎vegetables and fruit, beans, bread, and whole grains are also important. However, ‎you cannot see them in many policies like the National Action Plan for the Prevention ‎and Control of NCDs.”. (Policy maker 1) ‎
	Failure in implementing tax policies	“We failed in taxation because it requires the law and the cooperation of other organizations. Unfortunately, we couldn’t do anything positive, even taxing cigarettes, which is a harmful product.” (Policy maker 26)
Health related factors	Structural problems in some MoHME’s departments	“For example, we have the Community Nutrition Office, and its roles are passive because the Deputy for Public Health does not specify a special role for it.” (PMN10)
		‏"‏The Committee does not have a legal and regulatory structure. For example, the ‎budget line and financial support. It only acts as a coordinator and cannot direct ‎the resources of the various sectors‏.‏‎”(PMN10)‎
		‏"‏‎ The council itself states that a maximum of 20 have successfully implemented out ‎of 100 resolutions that we have submitted to the president for approval." (PMN8)‎
		‎“In the SCHFS, many resolutions are not implemented. At one meeting of the ‎SCHFS, the Vice President complained about the absence of the ministers. There ‎was no minister other than the Minister of Health, and it caused that they did not ‎discuss many issues. The Vice President and the Minister of Health approved ‎many resolutions. They passed thirteen resolutions in this way. “(PMN8)‎
	The MoHME’s inadequate stewardship of public health	"There is no accountability about health in other sectors, e.g. industry, agriculture, education…and the MoHME is not in a position to prosecute them. There are many ministers and presidents in the SCHFS, but the health minister is an ordinary minister.” (HEN13)
	The short life of the deputy of social affairs within the MoHME	“One problem is that the MoHME has removed deputy social affairs from its structure, and we have no administrative structure to follow up on the National Health Assembly. As long as there is no administrative structure and work is only done in the headquarters, the implementation will be disrupted. (HEN24)
		‎"We are configuring the community to be able to compare them based on ‎neighbourhood policy. We don't have information at the neighbourhood level, ‎while it is vital. Our information is in the province level.” (HEN11)‎
	Inefficient traffic lights labelling for foods	"The current labelling isn’t very helpful to the consumer at the moment because they're too small and illegible. The colours are visible, but the figures can't be read ". (PMN2)
	Lack of adequate policies and guidelines for monitoring restaurants and fast foods	“Restaurants can write the calories, salt, sugar and fat content of food on the menu, and it’s happening in many countries. We have done nothing about it, and the FDA hasn’t intervened.” (PMN26)
		‎“In restaurants, there aren’t proper policies. Most policies are related to the food ‎industry. Many actions should be taken, such as the amount of food that needs to ‎be served and the amount of oil and salt used. Policy-making is a continuous ‎process that needs revising most of the time. ” (PMN27)‎
		‎“There have been many measures on salt and awareness about the recommended ‎amount at the table, and it has really changed. In the past, salt was in a bowl that ‎changed to the saltshaker, and now people use less salt on the table. Nevertheless, ‎we don’t have any guidelines for restaurants and fast foods about the ‎recommended amount of salt, sugar, and fat consumption. We don’t have enough ‎st…
	Insufficient incentive policies for the food industry	‏"‏‎ For example, the head of the FDA said five or six years ago that I would order all ‎the salts in the country to reduce. Nothing happened because it was a wrong ‎order, and the mandatory system did not work." (FM4)‎
		“If a society’s health is threatened in a cultural situation, a force cannot change it. We should recruit the society and change the beliefs gradually.” (HEN6)
Stewardship factors	Incomplete and inconsistent implementation of laws, plans, and policies	‏“‏The problem is not the existence of policy or law; it is the non-implementation of ‎laws, such as selling unhealthy and dirty salt of the sea, claimed to have side effects. ‎When an expert proposes a law in other countries, orders are given to the food ‎industry, and they must implement them.” (PMN12)‎
		‎“For example, laws have been passed to reduce traffic accidents in Iran. These laws are sent ‎to us in the MoHME to be followed up. But most do not have an executive guarantee, and ‎the law is not implemented.” (HEN18)‎
		‎“In the Targeted Subsidies Law, our goal was to improve the nutritional pattern and ‎access to a healthy diet. But it was deflected, and the diet pattern did not change as ‎expected.” (HEN13)‎
		‎“We were not successful in implementing tax policies because it needs the law and ‎the cooperation of other sectors. Unfortunately, we did nothing positive in this ‎regard, even taxing cigarettes.” (Policy maker 26)‎
	Lack of insight into the prevention ‎and control of NCDs in other sectors	‎ “When we need other sectors’ cooperation like the Ministry of Youth Affairs and ‎Sports, they express that their priority is championship sports, not public sports and ‎control of NCDs.” (HEN18)‎
		‎ “In other sectors, there is no insight into NCDs prevention. I talk to the agriculture ‎sector, and I cannot have their cooperation because they have a production-based ‎insight, not the health and NCDs.” (PMN1)‎
	The structural weakness of non-state ‎actors	‎“This politician has nothing to do with the people. The government does not assign any ‎share of power to the people and civil society. As a result, the people and NGOs have no ‎power in the country's governance structure.” (HEN24)‎
		‎"The government has all the tools, but there is a problem in practice in which the ‎country is under heavy sanctions and factories have to deal with many pressures, and it ‎ends up to the government’s more active role.” (HEN11)‎
	Insufficient actions in population-‎based interventions	‎“One side of the issue is that the FDO itself has implemented legal tools for food and ‎pharmaceutical industries and companies. But there is not enough tool for society ‎and the people in practice. “(PMN10)‎
		‎"We need to talk to people about reducing consumption of unhealthy diet ‎convincingly and patiently and highlight the role of it in the health of families and ‎society. We should do the same with organizations related to governance, including ‎the agriculture, industry sector, and other stakeholders.” (HEN6) ‎
	Advertising harmful products	‎“Each advertisement must have the approval of the Ministry of Culture and Islamic ‎Guidance. If this Ministry does not permit it, they will not advertise it, like ‎advertisements against cultural issues. It is impossible to see any ad in the city ‎contrary to our cultural, customary, and religious issues.”(PMN18)‎
		‏“‏We have passed a single article in the parliament that the FDO can address the ‎promotion of harmful products. It has enough power to control misleading ‎advertising and food that should not be advertised‏.”‏‎ (PMN26)‎
		‎"The industries sometimes control media. The media has power and money, and ‎because the MoHME does not have much money, they could not involve in media much." ‎‎(PMN10)‎
		‎"Some people express that if a product is harmful, why is it licensed? Consumption ‎of harmful products should not become a habit. People should have the right to ‎choose because many of these goods are nutritionally harmful and not toxic. If we ‎consume less, there is no problem." (PMN26) ‎
Policy package for socio-culturalfactors	Improving cultural habits	‏"‏This problem seems to have more of a cultural aspect and a long-established habit, ‎and the economic aspect is not very strong. You can buy healthy food with the ‎money you spend on oil and sugar." (PMN16)‎
		‎“It is important to avoid salt, sugar and fat and make tasty food with spices and ‎herbs, as well as to use seasonings instead of salt. As they have anti-cancer ‎features, spices need to be used more instead of harmful substances. “(PMN16)‎
	Promoting the use of fruit and vegetables	‏"‏‎ Holding campaigns of healthy sugar, salt and fat can be a helpful incentive to ‎promote healthy eating." (HEN6)‎
		‏"‏We have 3-4 healthy food campaigns a year where women prepare healthier foods, ‎and these foods are graded and awarded prizes." (MEN20)‎
		‎"In countries with crisis issues, the WHO emphasizes reviving local foods, and/or ‎introduces them to other countries. They are usually cheaper, nutritious, and more ‎accessible." (PMN1)‎
	Establishing healthy taste from early childhood ‎	‎“Taste is created from childhood. When food is salty, the child’s taste gets familiar ‎with salt, and he always seeks salt in the future. He may get familiar with sweet ‎foods. It is hard to change the taste later. Taste is sensitive to changes and we can ‎intervene.” (FMN4)‎
		‎“The fundamental way to educate and change the taste is to start with the ‎children. Mothers should not spoil the children’s taste, and in fact, they should ‎give them tasteless food.” (HEN 13)‎
		‎ “Parents need to be given proper education and training as a precondition for ‎parenting. In Thailand, children are given roasted vegetables. So the taste is ‎constructive, and we have to work on mothers and high school girls.” (PMN12)‎
		‎“Children do not eat vegetables, fruits or other healthy food because of their ‎established taste. We can solve part of this problem with education, particularly ‎teaching mothers.” (HEN18)‎
		‎ “One thing to keep in mind is to eat a variety of foods throughout the day, which ‎should be between 40 and 60 food items. You should not tell people what foods ‎contain vitamins, rather train them about a variety of options. Meantime, do not ‎forget to make them aware to maintain a balance to avoid weight gain. “(PMN12)‎
	Enhancing people's health literacy	‎"I t requires very high health literacy to distinguish reliable information in the ‎social media. We have to raise people's media literacy." (PMN10)‎
		‏“‏The community’s cultural beliefs must be respected and intervened through the ‎community itself. The role of experts to change people’s beliefs is fundamental in ‎the society.” (HEN6)‎
	Developing health-promoting schools and implementing a healthy buffet	‎“In Japan, for example, health authorities identified the association between high ‎salt consumption and stroke. They began to educate kids and provide them with ‎healthy meal, aiming to change their taste. The outcome was attractive to reduce ‎the prevalence of stroke and related diseases in the next 30 years.” (PMN12)‎
		‏"‏A robust and coherent educational plan is essential to incentivize children to ‎consume more fruit, vegetable and other healthy food. For example, various ‎vegetables and fruit should be offered at the schools’ cafeterias at reasonable ‎prices."(PMN1)‎
Policy package for the health sector	Promoting healthy symbols and supporting food products with them ‎	‎ “People care about two things: their income and their name. The MoHME should ‎introduce and support every institution and organization that produce healthy ‎products through specific symbols. Producers that provide food in accordance with ‎the MoHME standards, need to be recognized and incentivized” (No8)‎
		‎“One intervention is to give a safety symbol to healthy products. We have a Food ‎and Drug Organization (FDO) logo. Besides, we have a healthy apple symbol for ‎some products, which differs from the FDO logo on all food products, including ‎harmful ones. A product can receive a healthy apple symbol apart from the FDO ‎logo. We need to promote products with the healthy apple symbol.” (No 29)‎
	Traffic light food labeling reforms	‎ “The food industry must be required to make the food labeling legible and visible ‎on the products.” (No1)‎
		‏"‏Sometimes the product is very small. Factories can attach a piece of paper and ‎label it." (No12)‎
		‎“Technology must be used. Australia has developed software using product ‎barcodes to display product information on mobile. In fact, along with the color ‎code, you will be able to get all the nutrition information via your mobile phone. ‎‎“(No26)‎
		‎"Labeling should be based on the type of product. It needs a fundamental change. ‎If they offer a result, it would be much better. For example, a man's body with ‎different colors, which his whole body turns red in very harmful products." (No4)‎
		‏"‏Traffic light is an educational tool. We should teach people its mechanism, and the ‎industry must implement it appropriately for leading to results. The current ‎situation confuses the customer and should be therefore upgraded for a better ‎method. For example, in Zero soda, everything is green, but it is red in the dough ‎‎(Iranian drink), Despite having many benefits." (No13)‎
	Updating standards and improving mechanisms to report violations in ‎harmful products ‎	‏"‏In harmful products, monitoring is not easy, but it is enforceable. Salt, sugar and ‎fat standards must be defined and revised and monitored." (No27)‎
		‏"‏We should report every violation, like what the environmental health authorities ‎do. Medical universities are required to record any violations in law and report it ‎to the judiciary for further action and possible penalties‏"‏‎ (No2)‎
		‎"In harmful goods, we can prepare a shortlist and implement it in the industry. ‎Then, we can add more harmful products based on the evidence. " (No19)‎
	Organizing restaurants and processed food	‏"‏A while ago, something happened to the ranking of restaurants, similar to health-‎promoting schools. It can be helpful if we rank and value them and give them a ‎label. Ranking restaurants based on the nutritional quality of foods in terms of ‎sugar, salt, and fat can be other incentives." (No13)‎
		‎"There is a trendy magazine in Germany which ranks food and prices. It makes ‎the food industry try to improve its products. We attempted to do the same in Iran, ‎nevertheless, the food laboratories did not cooperate. "(No12)‎
		‎ “One gap that I see is the incentive policies for restaurants. I think the MoHME ‎needs to support restaurants that add calories to their menu and use low-fat oil ‎and low-fat cheese” (No18)‎
		‎ “Foods such as sunflower seeds and other products have also salt and need to be ‎paid attention to, including effective policies on canned and processed foods.” (No ‎‎27)‎
		‎" The food table needs to be according to the country's conditions and available ‎food. This table can be revised based on Iran's different climates and using more ‎vegetables and fruit. (No27)‎
	NGOs alliance	‎ “There are many models of people’s participation. Establishing the NCD Alliance ‎is a practical example in our country. If the NGOs come together, they will be ‎more effective.” (No10)‎
A policy package for stewardship factors	Adopting the right economic policies to improve the financial situation	The solution is for the MoHME to be supported. If the money is paid, ‎advertisements for healthy substances will be implemented. If the business ‎environment improves and the international situation get better, the economic ‎situation and financing will also improve."(HEN11)‎
		‎"One way is to improve the economic situation. For the economy, wages need to be ‎reformed." (PMN1)‎
	More opportunities for the private sector ‎	‎“If we want the private sector’s help, the private sector must stand by us. There ‎must be a profit for the private sector, and we must make sure that its interests are ‎not jeopardized.” (PMN1)‎
		‎“We try to tell the government and the private sector that NCDs investments have ‎a return. The private sector becomes more effective when you speak with right ‎language. If the private sector does not intervene, we will not have much success.” ‎‎(PMN2)‎
		‎“One of the great things about the Food and Drug Administration (FDA) of the ‎MoHME is the involvement of industry and the private sector in decision-making. ‎One key to our success was involving the private sector and industry in decision-‎making. Health is not only for the MoHME. The policymaker also accepts and is ‎more engaged with awareness and education.” (HEN29)‎
	Reform of tax, subsidy and customs policies	‎ “The government has to manage the supply and price. It has to set policies for ‎family basket. The government has to target the subsidies. It should subsidize olive ‎oil, beans, fruit and vegetables. (HEN6)‎
		‎“Interventions must be done through education and economic interventions. If the ‎price of sugar or oil increases and the obtained money is spent on protein and ‎dairy, it will change behaviour. It has a macro-level effect.” “If products are ‎expensive, they will be consumed less. The existing policies increase sugar and oil ‎consumption, which is against the protein and dairy consumption, while…
		‎“Just as you encourage industry to produce healthy goods, we should get help ‎from tax. Various incentives must be used. “Taxes and loans should be based on ‎the production of healthy products.” (HEN11)‎
		‎“One thing that helps healthy products consumption is controlling the customs ‎allowing clearance based on raw materials.” (MEFN22)‎
		‏"‏At the consumption level, a benefits package can be considered for vulnerable ‎groups such as pregnant mothers." (PMN10)‎
	Establishment of a health department in different sectors	‎ “In every sector, there should be a secretariat, a nutrition department. One ‎suggestion is that all sectors should have a health-oriented view. There should be a ‎health expert, a nutrition expert. They can implement programs and policies.”‎
		‎“An important issue is the Health Secretariat of the MIMT, which should be taken ‎seriously through the SCHFS and pursued through the Cabinet, which can take ‎many actions.” (PMN3)‎
		‎ “A list of the required NGOs should be prepared, and the support should be ‎provided to them. They can help the government in many issues.” (HEN27)‎
		‎ “Social organizations should get involved and make people aware of their health ‎rights. They can communicate with the industry, control the advertising and ‎report unhealthy advertising. There are some places where they can come up with ‎good ideas. They can join the religious ceremonies and train about salt, fat and ‎sugar.” (PMN1)‎
		‎ A task force should be formed. There should be experts from IRIB, the MoHME, ‎and the FDA. They should monitor advertisement content." (PMN1)‎
		The ban on health-threatening food advertising should be implemented ‎domestically, and international organizations should develop guidelines for ‎overseas advertising and require the food industry to implement them." (PMN1‎
